# Supplementary material for: Severe tricuspid regurgitation after a horse kick: a case report of a rare cause of acquired valvulopathy
Source: Eur Heart J Case Rep. 2024 Dec 24;9(2):ytae691. doi: 10.1093/ehjcr/ytae691 (PMC11799946; doi:10.1093/ehjcr/ytae691)
Supplement: ytae691_Supplementary_Data [file ytae691_supplementary_data.zip]

Archive with 9 entries (9 files):
- Supplementary Video S1.mp4
- Supplementary Video S2.mp4
- Supplementary Video S3.mp4
- Supplementary Video S4.mp4
- Supplementary Video S5.mp4
- Supplementary Video S6.mp4
- Supplementary Video S7.mp4
- Supplementary Video S8.mp4
- Supplementary Video S9.mp4
